# Supplementary material for: AIRE is a critical spindle-associated protein in embryonic stem cells
Source: eLife. 2017 Jul 25;6:e28131. doi: 10.7554/eLife.28131 (PMC5560860; doi:10.7554/eLife.28131)
Supplement: Figure 1—source data 1. — DOI: http://dx.doi.org/10.7554/eLife.28131.004 [file elife-28131-fig1-data1.xlsx]

## Sheet: 265_comparison_matrix-5
SAINT Name: AIRE BioID - 23FEB2015
SAINT Owner: Jean-Philippe Lambert
SAINT Date: 2015-02-23
Sample report
SearchEngine: iProphet
Project name: Andreas-Fes
Created by: Jean-Philippe Lambert
Creation date: 2015-02-25
<Filters>:
Total Spec < 0	FDR ≤ 1%
Avg SAINT < 0
max Spec < 0
max SAINT < 0
apply_filter
</Filters>			Spectral Count Sum (n = 3)
			Aire
Gene ID	Gene Name	Protein ID
80986	Ckap2	269315836	221
227331	Gigyf2	159032014	206
97114	Hist2h3c2	21489953	194
14862	Gstm1	6754084	185
76071	Jakmip1	254588016	152
57330	Gigyf1	154091042	138
69697	Camsap3	255069774	121
11740	Slc25a5	22094075	114
83410	Cstf2t	148277061	113
29870	Gtse1	274327800	111
56742	Psrc1	298231158	107
70675	Vcpip1	70778826	96
381591	L1td1	124487095	90
65019	Rpl23	12584986	82
12929	Crkl	31542421	54
100043876	Gm4705	149268895	50
213988	Tnrc6b	159110982	47
22123	Psmd3	19705424	41
56354	Dnajc7	31980994	36
109242	Kif24	154689823	35
319195	Rpl17	161484662	34
20336	Exoc4	83921574	32
20404	Sh3gl2	31560792	31
58865	Tdh	254281204	31
100046151	LOC100046151	149258501	27
15502	Dnaja1	258547146	26
76707	Clasp1	124486879	25
70601	Ecd	28076957	25
71909	Haus5	226442837	25
13494	Drg1	6681225	24
271457	Rab5a	13385374	24
208146	Yeats2	225543564	24
212514	Spice1	257196267	22
216846	Cntrob	145976948	21
74105	Gga2	58037347	21
22793	Zyx	6756085	20
23874	Farsb	31981400	19
12566	Cdk2	34556205	18
74107	Cep55	256355032	18
71990	Ddx54	28076989	18
217351	Tnrc6c	124378035	18
20877	Aurkb	51317394	17
26987	Eif4e2	85677508	17
76478	Haus8	251823895	17
70466	Ckap2l	31712008	15
76499	Clasp2	126506304	14
21825	Thbs1	47059073	13
11863	Arnt	83627709	12
16834	Cog1	159110754	12
14863	Gstm2	6680121	12
170718	Idh3b	18700024	12
107045	Lars	120537241	12
215387	Ncaph	295389521	11
19325	Rab10	7710086	10
101206	Tada3	20149314	9
69597	Afg3l2	110625761	8
