# Supplementary material for: AIRE is a critical spindle-associated protein in embryonic stem cells
Source: eLife. 2017 Jul 25;6:e28131. doi: 10.7554/eLife.28131 (PMC5560860; doi:10.7554/eLife.28131)
Supplement: Supplementary file 1. — DOI: http://dx.doi.org/10.7554/eLife.28131.023 [file elife-28131-supp1.xlsx]

## Sheet: reagents
Name	Company	Cat.No
4-Hydroxytamoxifen	Sigma-Aldrich	H7904
Biotin	Sigma-Aldrich	B4501
DMEM, high glucose, no glutamine	Thermo Fisher Scientific	11960044
Doxycycline hydrochloride	Sigma-Aldrich	D3447
Doxycycline hydrochloride	Sigma-Aldrich	D3447
DPBS, no calcium, no magnesium	Thermo Fisher Scientific	14190136
Duolink® In Situ Orange Starter Kit Mouse/Rabbit	Sigma-Aldrich	DUO92102
EmbryoMax® Acidic Tyrode's Solution	Millipore	MR-004-D
EmbryoMax® KSOM Medium (1X) w/ 1/2 Amino Acids & Phenol Red	Zenith Biotech	MR-121-D
EmbryoMax® M2 Medium (1X), Liquid, with phenol red	Zenith Biotech	ZFM2-100
Gateway® BP Clonase Enzyme Mix	Thermo Fisher Scientific	11789-013
Gateway® LR Clonase Enzyme Mix	Thermo Fisher Scientific	11791-019
Gateway® pDONR™221 Vector	Thermo Fisher Scientific	12536017
Gibco™ 2-Mercaptoethanol	Thermo Fisher Scientific	21985023
GlutaMAX™ Supplement	Thermo Fisher Scientific	35050061
human chorionic gonadotropin	hCG, EMD Millipore	230734
Hyaluronidase	Sigma-Aldrich	H4272-30MG
InFusion HD cloning Kit	Clontech	638911
Leukocyte Alkaline Phosphatase Kit	Sigma-Aldrich	86R
MEGAshortscript™ T7 Transcription Kit	Thermo Fisher Scientific	AM1354
MEM Non-Essential Amino Acids Solution	Thermo Fisher Scientific	11140050
mitomycin	Sigma-Aldrich	M4287
Mitomycin C from Streptomyces caespitosus	Sigma-Aldrich	M4287
mMESSAGE mMACHINE® SP6 Transcription Kit	Thermo Fisher Scientific	AM1340
pCMV-3Xflag 14 vector	Sigma-Aldrich	E7908-20UG
PI/RNase solution	Cell Signaling Technology	4087
Pierce™ Streptavidin Agarose	Thermo Fisher Scientific	20349
pregnant mare serum gonadotropin	National Hormone & Peptide Program http://www.humc.edu/hormones
Puromycin dihydrochloride	Sigma-Aldrich	P9620
Puromycin dihydrochloride	Sigma-Aldrich	P9620
QuantiTect Reverse Transcription Kit	Qiagen	205313
RNeasy Mini Kit	QIAGEN	74104
SCR7	Xcess Biosciences	M60082-2s
Sodium Pyruvate (100 mM)	Thermo Fisher Scientific	11360070
Sterile Paraffin Oil	Zenith Biotech	ZPOL-100
TRIzol® Reagent	Thermo Fisher Scientific	15596026
Universal Mycoplasma Detection Kit	ATCC	30-1012K
VECTASHIELD HardSet Antifade Mounting Medium with DAPI	VECTOR	H-1500
Strepavidin-FITC	Sigma-Aldrich	S3762
Streptavidin−Peroxidase Polymer, Ultrasensitive	Sigma-Aldrich	S2438

## Sheet: primary antibodies
Antigen	Species	Clonal	Company	Catalog No.	Dilution	RRID
Acetyl-Tubulin	mouse	Mono	Sigma	T7451	1:500	AB_609894
AURKB	rabbit	Mono	Abcam	ab45145	1:100	AB_725589
CDX2	mouse	Mono	Biogenex	MU392-UC	1:100	AB_2335627
CEP55	rabbit	Mono	Abcam	ab170414	1:400	AB_2665499
CLASP2	rabbit	Poly	Abcam	ab95005	1:100	AB_10673700
Flag M2	Mouse	Mono	Sigma	F1804	1:500	AB_262044
HA	mouse	Mono	Sigma	H3663	1:500	AB_262051
HAUS8	rabbit	Poly	NOVUS	NBP2-42849	1:100	AB_2665500
mAIRE	Rat	Mono	eBioscience	14-5934-82	1:50	AB_10714981
NANOG	Rabbit	Mono	Cell Signaling Technology	8822	1:1500	AB_2575277
NEDD1	mouse	Mono	Abcam	ab57336	1:500	AB_944385
OCT4	mouse	Mono	Santa Cruze	sc-5279	1:100	AB_628051
Pacific-Blue Phospho-Histone H3 (Ser10)	rabbit	Mono	Cell Signaling Technology	8552	1:50	AB_2665501
Rab10	rabbit	Mono	Cell Signaling Technology	8127	1:100	AB_10828219
Ran5	rabbit	Mono	Cell Signaling Technology	3547	1:100	AB_2300649
SOX2	Goat	Poly	R&D system	AF2018	1:100	AB_355110
SPICE1	rabbit	Poly	NOVUS	NBP1-86579	1:100	AB_11002290
α-Tubulin	mouse	Mono	Cell Signaling Technology	3873	1:4000	AB_1904178
β-Tubulin	Rabbit	Mono	Cell Signaling Technology	2128	1:100	AB_823664
AURKA	Rabbit	Mono	Cell Signaling Technology	14475	1:100	AB_2665504

## Sheet: secondary antibodies
Antigen	Species	Clonal	Fluorophore	Company	Catalog No.	Dilution	RRID
mouse IgG	Donkey	Poly	AF488	Thermo Fisher Scientific	A-21202	1:500	AB_141607
mouse IgG	Donkey	Poly	AF546	Thermo Fisher Scientific	A-10036	1:500	AB_2534012
Rabbit IgG	Donkey	Poly	AF488	Thermo Fisher Scientific	A21206	1:500	AB_141708
Rabbit IgG	Donkey	Poly	AF546	Thermo Fisher Scientific	A10040	1:500	AB_2534016
Goat IgG	Donkey	Poly	AF647	Thermo Fisher Scientific	A-21447	1:500	AB_141844
mouse IgG	Goat	Poly	HRP	BioRad	170-6516		AB_11125547

## Sheet: mouse lines
	RRID
B6.129S2-Airetm1.1Doi/J	IMSR_JAX:004743
B6;129-Gt(ROSA)26Sortm1(cre/ERT)Nat/J)	IMSR_JAX:004847

## Sheet: Cell lines
	RRID
NIH3T3	CVCL_0594
