# Supplementary material for: AIRE is a critical spindle-associated protein in embryonic stem cells
Source: eLife. 2017 Jul 25;6:e28131. doi: 10.7554/eLife.28131 (PMC5560860; doi:10.7554/eLife.28131)
Supplement: Supplementary file 2. — DOI: http://dx.doi.org/10.7554/eLife.28131.024 [file elife-28131-supp2.xlsx]

## Sheet: CRISPR Oligos
Oligos for pX330 cloning
Aire intron 7 gRNA F:	caccGCCTTGTAGGTAGGCAATTG
Aire intron 7 gRNA R:	aaacCAATTGCCTACCTACAAGGC
Aire intron 9 gRNA F:	caccGAGCACATGGGAAACGTCCAT
Aire intron9 gRNA R:	aaacATGGACGTTTCCCATGTGCTC
Aire term gRNA F:	caccGTCCTGGGCCACCTGTCATC
Aire term gRNA R:	aaacGATGACAGGTGGCCCAGGAC
T7 primers for sgRNA in vitro transcription
T7-Aire inton 7 gRNA F:	TAATACGACTCACTATAGGGCCTTGTAGGTAGGCAATTG
T7-Aire intron 9 gRNA F:	TAATACGACTCACTATAGGGAGCACATGGGAAACGTCCAT
T7-Aire Term gRNA F:	TAATACGACTCACTATAGGGTCCTGGGCCACCTGTCATC
T7 gRNA R:	AAAAGCACCGACTCGGTGCC
ssODN donors
Aire in7 loxp ssODN	CCACCACATCCTACTGCCCTGTGTCAGGTATCTATGTCCTGTCCAGTCCCCTCACTCTTTGTCCAGGTTCCTCCCACAATATAACTTCGTATAgcatacatTATACGAAGTTATgaattcTGCCTACCTACAAGGCTGGCTAGTGGGGTCACCTTATACAGCCACCCAGATCATCTGAACAAGTCAGAGCTGGGGCCAGA
Aire in9 loxp ssODN	TGCTGGCCCCGGACACCAAAGGTTGAAGGTCCAGTTCTGCCCTGCTCCATAAAAGTGCCCTGGTTATTGGGGGCCTATGGATAACTTCGTATAgcatacatTATACGAAGTTATgaattcACGTTTCCCATGTGCTCACTGTGTGGGCCCCCACAACCTGGCATCTGGGAGCTTCTTGAGGAGGTTCAGACTCAGAACTC
Aire 3XFlag ssODN	CATCCTGCAGTGGGCCATCCAGAGCATGTCACGCCCGCTGGCCGAGACACCACCCTTCTCTTCCgaattcGACTACAAAGACCATGACGGTGATTATAAAGATCATGACATCGACTACAAGGATGACGATGACAAGTGACAGGTGGCCCAGGAAGGGGTGGGCAGCACAGCATTGGCTCCCTCCCCACCCAGCCCCATCG
genotyping primers
Aire in7 gt F:	AGACCATAGTGCCCACTAAGACAGC
Aire in7 gt R:	GGAGCAGATTCTGCAATGGTGAGTG
Aire in9 loxp gt F	TGAGTCCAACACCTCAGAGCTA
Aire in9 loxp gt R	TTCCCCATCCCCTACCTTATCAG
Aire-3XFlag gt F	CAGCACTCATTTGACGGCATCCT
Aire-3XFlag gt R	CCTCTCAGAACAGAGTGCCTCATC

## Sheet: PCR primers
Cloning primers
Name	sequence
Aire-3XFlag F	GCGaagcttATGGCAGGTGGGGATGGAATG
Aire-3XFlag R	GAATatcgatAAGGAAGAGAAGGGTGGTGT
Aire-3XFlag attb F	GGGGACAAGTTTGTACAAAAAAGCAGGCTTCATGGCAGGTGGGGATGGAATG
Aire-3XFlag attb R	GGGGACCACTTTGTACAAGAAAGCTGGGTTTCACTACTTGTCATCGTCATCCTTG
Aire-BirA*-HA cBirA* F	GCCgctagcATGGCAGGTGGGGATGGAATG
Aire-BirA*-HA cBirA* R	GCaccggtAGGAAGAGAAGGGTGGTGT
Aire-BirA*-HA attbR	GGGGACCACTTTGTACAAGAAAGCTGGGTTctatgcgtaatccggtacatcgtaag
BirA(R118G)-HA Attb F	GGGGACAAGTTTGTACAAAAAAGCAGGCTTCGAGACCCAAGCTGGCTAGCA
mCherry-BirA(R118G)-HA F	ATGGCCgctagcATGGTGAGCAAGGGCGAGGA
mCherry-BirA(R118G)-HA R	TACGCaccggtACTTGTACAGCTCGTCCATGCC
Aire HSRdel up	TCTCCCTTTCCGGGACTGGTTTAGGATTCCATCCCCACCTGCCAT
Aire HSRdel down	CTAAACCAGTCCCGGAAAGGGAG
Aire SANDdel up	ATCTCTACCAGGTATAGTGACCTGGGC
Aire SANDdel down	GATGACTCGAGGGGTTCCTCCCCTTCCATCCCT
Aire PHD1del up	ATCAGAGCTGGCTTTGAGCTCC
Aire PHD1del down	AAAGCCAGCTCTGATGACTCGACTCCCACGCCA
Aire PHD2del up	atggCATATGtACACTGCTGGCCCACTTTCT
Aire PHD2del down	GATCCTCGTGGGACTGAGGT
Aire c70del up	TGCAGAGCAGGATTTGCAGC
Aire c70del down	TTATCGATAGATCTGATATCGGTACCAGT
Aire LESLLdel up	GTCGTCCCTATGTAGAACAGGGTC
Aire LESLLdel down	CTGTTCTACATAGGGACGACAATGAGCACTCATTTGACGGCATCC
Aire 505fs up	CGATATCAGATCTATCGATAAGTCGTCCCCTACCTTGGCA
Aire 505fs down	TTATCGATAGATCTGATATCGGTACCAGT
Genotyping primers	sequence	Allele
Cre oIMR1084	GCG GTC TGG CAG TAA AAA CTA TC	Zp3-cre
Cre oIMR1085	GTG AAA CAG CAT TGC TGT CAC TT	Zp3-cre
Cre oIMR7338	CTA GGC CAC AGA ATT GAA AGA TCT	Zp3-cre
Cre oIMR7339	GTA GGT GGA AAT TCT AGC ATC ATC C	Zp3-cre
Aire in7 gt F:	AGACCATAGTGCCCACTAAGACAGC	AireFl
Aire in7 gt R:	GGAGCAGATTCTGCAATGGTGAGTG	AireFl
Aire in9 loxp gt F	TGAGTCCAACACCTCAGAGCTA	AireFl
Aire in9 loxp gt R	TTCCCCATCCCCTACCTTATCAG	AireFl
Aire-3XFlag gt F	CAGCACTCATTTGACGGCATCCT	Aire-3XFLag
Aire-3XFlag gt R	CCTCTCAGAACAGAGTGCCTCATC	Aire-3XFLag
Aire Null Pr1	GATCCTTATCCAGCAGGTGTTTGAGTC	Aire Null
Aire Null Pr2	GGAGCAGATTCTGCAATGGTGAGTG	Aire Null
Aire Null Pr3	CCACACAGTGAGCACATGGGAA	Aire Null
qPCR primers:
Actb qs	GTGACGTTGACATCCGTAAAGA
Actb qa	GCCGGACTCATCGTACTCC
Aire Del qs	TTCGAAGACCCCAGTGGCAATTT
Aire Del qa	CTGGCCCACTTTCTGCTCATCT
Aire c-term qs	CGACTCTGCTAGTCACGACC
Aire c-term qa	GATGCCGTCAAATGAGTGCTC
Nanog qs	TCTTCCTGGTCCCCACAGTTT
Nanog qa	GCAAGAATAGTTCTCGGGATGAA
Oct4 qs	AGAGGATCACCTTGGGGTACA
Oct4 qr	CGAAGCGACAGATGGTGGTC
Sox2 qs	GCGGAGTGGAAACTTTTGTCC
Sox2 qr	GGGAAGCGTGTACTTATCCTTCT
